# Supplementary material for: MetGENE: gene-centric metabolomics information retrieval tool
Source: Gigascience. 2023 Nov 20;12:giad089. doi: 10.1093/gigascience/giad089 (PMC10659118; doi:10.1093/gigascience/giad089)
Supplement: giad089_Supplemental_File [file giad089_supplemental_file.zip]

Archive with 5 entries (5 files):
- FigureA1_Supplementary.png
- FigureA2_Supplementary.png
- FigureA3_Supplementary.png
- FigureA4_Supplementary.png
- FigureA5_Supplementary.png
